# Supplementary material for: Interactions between Filter-Feeding Bivalves and Toxic Diatoms: Influence on the Feeding Behavior of Crassostrea gigas and Pecten maximus and on Toxin Production by Pseudo-nitzschia
Source: Toxins (Basel). 2021 Aug 19;13(8):577. doi: 10.3390/toxins13080577 (PMC8402372; doi:10.3390/toxins13080577)
Supplement: Supplementary file 1 [file toxins-13-00577-s001.zip]

Archive with 1 entries (1 files):
- toxins-1277017 supplementary update.pdf
